# Supplementary material for: Implementing interprofessional video consultations with general practitioners and psychiatrists in correctional facilities in Germany: results from a mixed-methods study
Source: BMC Health Serv Res. 2023 Jun 5;23:578. doi: 10.1186/s12913-023-09592-4 (PMC10242990; doi:10.1186/s12913-023-09592-4)
Supplement: Supplementary file 2 — Additional file 2. Mechanisms and components of Normalization Process Theory illustrated with quotes from interviews and questionnaires. [file 12913_2023_9592_MOESM2_ESM.xlsx]

## Sheet: Additional file 2
Additional file 2: Mechanisms and components of Normalization Process Theory illustrated with quotes from interviews and questionnaires
Coherence	Quotes	Cognitive participation	Quotes	Collective action	Quotes	Reflexive monitoring	Quotes
Differentation		Initiation		Interactional workability		Systematization
According to nursing staff, the health care of patients is sufficient compared to health care outside of CF	"In my opinion, our prisoners receive adequate medical treatment. They have the opportunity to contact us at any time and that was already the case before the telemedicine project started. A nurse is practically there at all times and it was agreed that we can consult others if we don't know what to do next: We can either admit them [the patients] to a hospital or consult a phyician if needed. Ba…	Medical staff has to be present during VC to prevent damage to VC equipment	"I always sit next to the patient during the conversation. Also, because there is lots of equipment that should not get lost." (TASCAM 61:45) "But then you need more nurses. Because someone has to sit next to the patient. We have to conduct the video consultations in a separate room for the purpose of data protection. You cannot leave the inmate alone. Or we find a solution that there is room whe…	No additional time for VC	"We have to have enough time for it. It was clear from the beginning: we don't get additional time for it and we have to do it [the video consultation] during the consultation hours. You need time to enter the patient into the system and to accompany them during the consultation - and afterwards you have to summarize everthing and update their file. You have to print the medical reports and you h…	VC are suitable for times when no physician is present in the CF	"I would recommen it [the video consultatione]. Especially when there is no physician available." (TASCAM 63:84)
Reduced access to health care for inmates during the night and on weekends	"There is no need for any improvements at the moment. They [the video consultations] would be interesting for me if i had to consult a physician during my night shifts. At least someone would be available, who you could call and talk to over the monitor." (TASCAM 76:15)			Additional workload caused by implementing VC. VC has to be conducted in addition to regular workload	"We've been offered the [video] consultations with general practioners. But it doesn't make much sense for us, because we can't provide the personnel. On mondays we offer physiotherapy. Someone always has to be there for security reasons so that the physiotherapist can do his exercises with the prisoners. On other days a dentist comes and we also have to assist him. All in all, we can't provide t…	VC are not suitable for emergencies	"When someone comes to us with a life-threatening disease, I wouldn't consult the telemedicine physician, but set off an alarm in order to call for help. So that emergency services and an emergeny physician are notified and the emergency kit is brought to the scene. (TASCAM 62:61) "For the use and in case of imminent danger, you can rely on….you have to call an ambulance or something like that an…
Nursing staff in CF work autonomously. This involves decision making processes without physician’s support. Taking responsibility for first-line medical decisions is part of nursing staff’s professional identity	"We try to do as much as possible on our own …as far as our training allows…if we realize that we can't do it without a physician, there are two options: we either take the detainee to a physician outside of prison or we call an ambulance in urgent cases." (TASCAM 61:7)			Timely documentation of VC by telemedicine physicians is necessary	"The physicians have time until the next day. In depends on how much time they have. Sometimes it doesn't take much time and the report arrives after half an hour. But it can also take until the next day." (TASCAM 62:14) "When I use telemedicine, I'm only semi-present. I try to listen to what they are talking about and I try to write down everything that could be relevant for me right away, becau…	VC are suitable for night shifts or background services	"In case there is no physician, I would prefer to have a telemedicine physicion. However, when a physician is on-site I don't need a telenmedicine physician. Or on weekends, when there is a new inmate. So it's not the regular consultation hour, but we use the video consultations as they were intended to be used: for new inmates, for problems and so on...it is convenient. It is a relief for me." (…
Staff situation and resources are restricted and provide little room for VC	"It was a lot of work and it used up a lot of time. For me it was like a punishment because I knew that on the days of the video consultation hours, I was going to be there for 12 hours. Because it didn't work how others imagined it…that you could do it in a seperate room. It doesn't run smoothly without an additional nurse, who is there the whole week. It is very time consuming. I found using th…			Lower amount of sick days (patients) since VC provides the possibility to schedule a consultation immediately instead of having to wait for the regular consultation hours of physician in the CF	"Less amount of sick days and less loss of working hours in the CF" (Questionnaire P20)	VC should be implemented at an appropriate time (avoiding vacation season, staff shortage, renovation)	"I have to say that it [the pilot project] was introduced at the worst time...I believe it was last year in August. It was some kind of cut: now we have to do it. All nurses were totally exhausted. We had one physician, but he was only part-time employed. We had so much to do, it was summer time and vacation time - and on top of that the telemedicine project was introduced. I mean, everyone who w…
VC are more time-intensive in preparation and documentation of the consultations, VC are less time efficient	"Generally, we have a special laptop with an internet connection that we use to log in to the system of the videoclinic. Then we have to add a new entry for the patient so that the phyisican, who sits on the other end has the opportunity to document what he does and can access the data of the patients. I understand that, but it is very complicated. At one time, we were really busy, we had various…			Duplication of work: Patients have to consult the physician in the CF in addition to VC	"I believe that it is contradicting. We have paper [documentation] and the phyiscian in prison writes down that he [the prisoner] can be in a solitary cell. However if the telemedicine physician does the same, I don't get a signature. These are legal issues that others have to take care of. But it would be important to me, because otherwise I don't need it [the VC]. It does not make sense, if wha…	Nursing staff have a positive impression of telemedicine physicians and describe them as open-minded and communicative	"You can communicate well with both of them [telemedicine physicians]. The communication takes place eye to eye - even though that sounds stupid. You can talk to them. They react to the problems and take their time and also show interest. I have a positive impression of both of them." (TASCAM 63:51)
Many processes in the CF are paper based and thus require physical presence of a physician (for signatures etc). Signatures cannot be provided during VC yet	"I believe that it is contradicting. We have paper [documentation] and the phyiscian in prison writes down that he [the inmate] can be in a solitary cell. However if the telemedicine physician does the same, I don't get a signature. These are legal issues that others have to take care of. But it would be important to me, because otherwise I don't need it [the VC]. It does not make sense, if what …					Collaborating with telemedicine physicians is easier if telemedicine physicians speak in a calm, neutral and professional way during VC	"Very, very good. A very good exchange, also a friendly one. They are able to empathize and to assess the situation correctly. There are good conversations, very objective conversations and we find a common denominator quite fast. It is fast and the communication is good." TASCAM 75:63)
						It negatively impacts their cooperation when telemedicine physicians question the medical treatments administered by physicians in CF	"We also consulted with a psychiatrist, but I wasn't there and my colleagues told me about it and it was quite a negative experience. He [the psychiatrist] partly questioned the treatment our own pychiatrist and there were discrepancies. We didn't consult with him again. Meanwhile we focused on consultations with general practitioners." (TASCAM 76:27)
						The possibility to use interpreters during VC an advantage	"We found a very good solution for that. We can now set up a conference call with an interpreter. It also works well technically, since we…if we have a prisoner, who only speak arabic we announce that we need an interpreter. The company then looks for a appropriate interpreter and then we have a conference call with everybody: We are online, the physician is online and the interpreter is online a…
						Image and sound artifacts have an impact on the quality of VC	"Disruptions … there were some, especially when we spoke to one certain physician. It was most likely due to her internet connection. But it could also be our bad internet connection. There is one spot with good internet connection in front of the window. Apart from that there is no connection and we have to use wifi. We don't have a fast telephone connection and we use the 'Fritz-box' [router] -…
Coherence	Quotes	Cognitive participation	Quotes	Collective action	Quotes	Reflexive monitoring	Quotes
Individual specification		Legitimation		Relational integration		Individual appraisal
On an individual level, members of the nursing staff were curious of the new health care service/VC	"No, it was a whole new area and I was very curious how everything would work and how the physicians would be. That was the most interesting thing for me…how I would perceive the physicians, their compentence and also the personal interaction. In fact, it was positive." (TASCAM 76:25)	Nursing staff perceived the implementation process as a top-down process	"It is a telemedical consultation hour that was imposed on us in the framework of a pilot project and we now have to continue it." (TASCAM 73:47)	Flexibility/adaptability required from telemedicine physicians	"The telemedicine physician always told me that I can give input as well. So I told her that the patient should not receive a certain medication and she always listened to me." (TASCAM 73:31)	Instructions provided by colleagues (nursing staff) are not sufficient as initial training	"As I already said, I'm not very much involved. I only used it once on a weekend and a colleague of mine showed it [the video consultation] to me in a very stressful situation. She helped me, because I was on vacation and in a rehabilitation programme. When I came back, so much had to be done. There wasn't any time for a proper instruction. I worked together with my colleague on that weekend and …
Nursing staff was sceptical towards the new technology/VC	"In the beginning I was sceptical and I thought 'I will wait and see'…that's how it always is with new things. In the meantime, when it became routine…especially in terms of scheduled issues…it works better and also faster." (TASCAM 74:27) "There was scepticism. There was no curiosity: 'Oh, there is something new, I will have a look at it' - no, nothing. Right away it was like 'he can't do this, …			Building mutual trust is essential for a successful long-term cooperation between nursing staff and telemedicine physicians	"You can communicate well with both of them [telemedicine physicians]. The communication takes place eye to eye - even though that sounds stupid. You can talk to them. They react to the problems and take their time and also show interest. I have a positive impression of both of them." (TASCAM 63:51)	Enough time and a quiet environment are essential to practice and learn how to conduct VC	"I personally find it better when I get firsthand instructions. And if I can take my time as opposed to only having an hour or some time here and there. Perhaps you could offer to take people out of their regular work schwedule and to have half a day or even only an hour or two for the instruction. And not under time pressure. I would prefer firsthand instructions." (TASCAM 74:77)
Telemedicine physicians had different experiences in working in CF, ranging from many years of experience to no experience at all	"I only had a total of 3 [video] consultations since June. So only a few. That's why I refrain from judging." (TASCAM 88 physician:13) I am very pleased, but I already had experiences in the navy…the navy already uses telemedicine for quite some time now and I did the training to become a navy physisican and they already practiced telemedicine back then. It wasn't new for me and I knew it from ot…			Establishing a trustful cooperation between nursing staff and telemedicine physicians takes time	"I just did lots of video consultations. The trust just has to grow. It can't be there right from the beginning." (TASCAM 73:41)	VC can become a routine practice if practiced regularly (learning by doing)	"I took some notes. And there is also a short instruction on the laptop. Of course, this is not important for people with technical knoweldge - normally the laptop is talking to you. But in a stressful situation, one misses things and thinks: 'Ah, what did I do wrong now?' But I think I can manage it if Ihave time to calmly take a look at it. Otherwise I will just try it until I manage it. If it'…
Computer skills were beneficial for the acceptance of the new health care service	"It was very stressful for me…because I'm kind of an…I don't want to say "anti-talent", but I don't do much with computers. Only the absolutely necessary things. I don't use a computer at home, neither for online banking nor for writing letters. I only taught myself the essentials that I need at work. Especially with the electronic medical records and so on. That was very stressful for me. Howeve…			Nursing staff motivated patients to participate in VC	I think it's a pity, but we also can't force the inmates to do it. They have their own opinion. We can only remind them, we can propose it to them and we can recommend it to them. But if there are still doubts, then that's how it is. (TASCAM 63:95) "The inmates always tell me: ' I can see the physician over the monitor and he sees me and we talk. But then I could also just talk to you [the nursin…	Discrepancies in terms of technical knowledge among nursing staff and members of the technical support hotline	"Of course, we got the login password. We were able to practice with the hotline, but if you're not that interestes in or experienced with computers it is a major obstacle and yo're always worried to do something wrong. I sometimes felt a bit...left alone. We could call the hotline at all times but sometimes they were a bit annoyed. That was my impresssion at least. 'There is the printer and the …
Telemedicine physicians should be trained in medical treatment of patients with addictive diseases	"An improvement should be the following: the physician would need specialist knowledge in addictive diseases, so that she can treat those patients who receive substitution therapy." TASCAM 73:67)			Establishing a trustful relationship between telemedicine physicians and patients takes time	"When I think about another correctional facility where I worked before and there were many inmates, who had to be there for a long period od time. They have the opportunity to get used to the telemedicine physicians. But here the inmates only stay for nine to eleven months. If they only had two video consultations, then they did not get used to the telemedicine physician. But I think a trustful …	Telemedicine physicians are satisfied with the remuneration for VC	"I'm very pleased. I like working with prisons. The salary is totally okay. I also like to do it." (TASCAM 89_physician:85)
Most nursing staff were already experienced in consultations via telephone	"If there was an emergency or other issues during times when no physician was available in prison, we used to call the respective physician or we contacted the physician on call or we called an ambulance." (TASCAM 74:7)
Medical staff had a strong positioning as self-sufficient problem managers. To a large extent, they made first-line medical decisions on their own	"When we're on our own, we try to do as much as we can….what we are capable of doing thanks to our training […]. And when we realize that we need a physician, we either transport the inmate to a physician outside of prison or we call an ambulance in case of an emergency." (TASCAM 61:7)
Coherence	Quotes	Cognitive participation	Quotes	Collective action	Quotes	Reflexive monitoring	Quotes
Communal specification		Enrolment		Contextual integration		Communal appraisal
VC should be implemented at an appropriate time (avoiding vacation season, staff shortage, renovation)	"I have to say that it [the pilot project] was introduced at the worst time...I believe it was last year in August. It was some kind of cut: now we have to do it. All nurses were totally exhausted. We had one physician, but he was only part-time employed. We had so much to do, it was summer time and vacation time - and on top of that the telemedicine project was introduced. I mean, everyone who w…			Recurring time delays (due to technical or organizational issues) during VC negatively impact the implementation process	"In general, we use a special laptop with internet access for this purpose to log into the system of the provider. Then we have to create a profile for the patient so that the physician, who sits on the other end, has access to the data of the patient and has the possibility to document everything. It’s a cumbersome process, but I understand the necessity. However, one day we had a lot to do and …	Physicians in CF cannot be replaced by VC	"In my opinion, if there is no phyisician [on hand], there is telemedicine. But if there is a physician on site, you can use it [the video consultations] additionally, but not as a replacement." (TASCAM 79:21)
VC was considered meaningful in non-critical situations, e.g. sick leave or substitution, where a certain amount of time was available	"Most of the time there are lower back issues, for example. Or migraines or nausea. Something like that. In case of emergencies I wouldn't say: 'Yes, that works.' It's more about sick leaves." (TASCAM 63:61) "When someone has a life threatening disease, I wouldn't use the VC and rather press the alarm button. So someone comes. So that emergency services come with an emergengy kit and then I would…			The weekday, time of day and available nursing staff (for VC) need to be planned and agreed upon in advance	"First, we have to prepare everything. For me that means that I have to select, who iis suitable for the video consultations. Because there are some prerequisites who I can actually take. For example, I was not allowed to take those, who are substituted with methadon, because the physician told me that she is not trained in treating patients with addictions. She's not allowed to do it. So I had t…	VC should be implemented at an appropriate time	"I have to say that it [the pilot project] was introduced at the worst time...I believe it was last year in August. It was some kind of cut: now we have to do it. All nurses were totally exhausted. We had one physician, but he was only part-time employed. We had so much to do, it was summer time and vacation time - and on top of that the telemedicine project was introduced. I mean, everyone who w…
VC were described as an alternative when physicians were absent (e.g sick leave of physician, weekends or during night time)	"Especially when it comes to times when our regular physician is not available… sometimes one is insecure concerning some issues and it is encouraging…you have a better feeling knowing that someone is there, who you can talk to. You are also more self-confident towards the prisoners. In my opinion it is a very positive support for us nurses." (TASCAM 61:35)			To ensure continuity of care, telemedicine physicians need to be appointed to specific CF	"If there are colleagues on the other side, who I know and I know what they are able to do...do you know what I mean? But if there are colleagues, who I know less and I cannot judge their abilities, I concentrate on the patient and I'm a bit limited in terms of what I can or cannot delegate. But if I work as an emergency physician and I have to work with other people, it is the same thing. But if…	VC are suitable for evaluating the inability to work and for issuing sick leaves	"Just so we have a contact person - a medically experienced one. For prescriptions and also for other issues on the same day and if there are requests from the patients, that have to be managed on the same day with medications or any other treatments of sick leave forms. It was like this: we had a direkt and fast conversation and a medical process that was also satisfying for the patients and als…
VC without a patient was considered useful by nursing staff	"I've also experienced the following: it is not always necessary to put the patient in front of the monitor. Sometimes you can manage it without them being there. I see it like an on-call physician. We didn't have that all these years." (TASCAM 61:39) "I did that without him [the patient]. But mainly due to security reasons. Because it was at night and were are not allowed to open the prison cell…					VC are suitable for admission examinations only to a limited degree	"The telemedicine physician does an admission examination, asks questions and does the anamnesis…and I'm just lettung you know, our physicians know what they're doing. The can see if someone has withdrawal symptoms. And the know our programmes and if we can't find a solution here, we send them [the patients] to rehab to the prison hospital. And it is a difficult task for the telemedicine to carry…
Data protection and medical ethics had to be guaranteed during VC	"They [the patients] have to sign a declaration of consent to agree that we can share their data [with the physician]. In my opinion, nobody would want to share the data of our prisoners with others. They would get into real trouble since our prisoners are especially sensitive. Really, some are very sensitive." (TASCAM 62:80)					It is not possible to treat the same number of patients in the same amount of time using VC compared to regular consultation hours	"And yes, I think that it is really hard to deal with 60 people a day using telemedicine. If I started at 8 in the morning, I would still sit here until 8 in the evening." (TASCAM 79:19)
						To ensure sufficient training, initial training courses should be offered for new colleagues (nursing staff) at the beginning of their employment	"It is just a sequence of different tasks, typing in the passwort and setting up everything you need for the consultations and how the equipment works. If you know that and do it regularly, it is not a problem. Of course, when knew colleagues join the team, it makes sense to say 'ok, there are 2 to 3 new people...' and then you can do the training with them again. So everyone is on same level, at…
						Insufficient internet connection and frequent interruptions of image and sound obstruct VC	"During the video consultation ...there were no disruptions. Maybe that one time, when the system stopped working. We had a video conference with three parties including an interpreter and the system stopped working and we had to start over again...but that was that one time. Maybe the internet connection was bad. It always depends where the physician is located and if his internet connection wor…
Coherence	Quotes	Cognitive participation	Quotes	Collective action	Quotes	Reflexive monitoring	Quotes
Internalization		Activation		Skillset workability		Reconfiguration
Nursing Staff acknowledged that VC can provide additional support for their own medical decisions when needed	"It can be a relief from a medial point of view. Not so much from an organizational or prison-related point of view. But if you really need medical advice it can be helpful to make a decision." (TASCAM 74:95)	Equipment had to be installed.	"In the beginning it was a bit difficult. There were some phone calls between my department manager and the videoclinic and then it was announced that the equipment will be delivered soon. When it was there, it stood there for a while. It was not installed by specialists from the company, but we rather had to organize everything on our own. We also needed additional internet access and cables and…	Weekly VC hours need to be planned in advance: Patients need to be selected while taking into account the medical specialty of the available telemedicine physician	"At one point, we refused to do the video consultations in addition to our regular work. We made use of it during night shifts and on weekends; it made a lot of sense to us. Or when I know that our physician is sick or on vacation. We set a date for one or two days, we offer consultation hours, but first we always filter those people, who don't really need a physician in our opinion." (TASCAM 77:…	VC should be used in a needs-oriented and flexible way	"Better a telemedicine physician than no physician at all. There are correctional facilites without physicians. In that case it's a good thing to have. It's better then going to physcian outside of the correctional facility..if you have a telemedicine physician, who can make himself familiar with the correctional facility. I think one should definitely use it. It's not suitable for all correction…
VC are perceived as unnecessary if telemedicine physicians have to refer patients to existing health care services in CF	"I believe that it is contradicting. We have paper [documentation] and the phyiscian in prison writes down that he [the prisoner] can be in a solitary cell. However if the telemedicine physician does the same, I don't get a signature. These are legal issues that others have to take care of. But it would be important to me, because otherwise I don't need it [the VC]. It does not make sense, if wha…	A suitable room for VC had to be found	"For privacy reasons, we had to find a separate room [to conduct the VC]...and we cannot leave the inmate alone. Or we have to find another solution: another separate room, where the inmate cannot demolish anything and the devices are safe." (TASCAM 61:59) "The beginning was difficult for us - because of the renovation. We work here in a part of the building that is normally used for incarceratio…	To facilitate the conversation between telemedicine physicians and patients, nursing staff act as medical “interpreters” during/after VC	"Well, it depends on how many people are present. Sometimes we have to be more people to document everything, to translate, to examine the patient and to explain everything to him." (TASCAM 78:30)	Provide the possibility for patients to talk to telemedicine physicians without nursing staff in certain cases (e.g. psychiatric cases)	"It could be an advantage also for psychiatric consultations - but not for all of them. For some specific patients it could be an advantage, if they were able to discuss they problems or diseases or the crime they committed…or in the psychiatric ward: when they have a history of abuse or something similiar or they have problems with officials or the prison director and they don't want to communic…
VC can prevent transfers of inmates to nearby hospital or physician outside of CF	"It's beneficial when it comes to the medication of a new prisoner, who suffers from drug or alcohol withdrawals. It's not necessary to take the patient to a hospital. We can avoid staff shortage and stress. Those are important in prison. Because it's a whole different story if someone can go there by himself. It's different in prison. Enough staff and so on are needed.” (TASCAM 72:17)	Instruction and training of nursing staff was needed	"No, it was quickly demonstrated to me how everything works. Additionally there was an e-mail by the videoclinic briefly explaining all the procedures and there was also some kind of manual. But the videoclinic didn't…nobody from the videoclinic actually came or trained us. They were here and explained everything to the managers and they passed the information on to us." (TASCAM 74:75)	A clear and neutral wording facilitates the communication with patients	"The physicians behave neutral towards the prisoners. They don't make them feel like prisoners. They are not treated differently or worse than others."(TASCAM 62:89)	Additional medical specialties for VC: Dermatology, urology, rheumatology, ENT-specialists	"A dermatologist would be a good solution, if it was possible technically. Especially since the number of cases with scabies has increased. If we had the technical possibilities to send high-resolution images to the phyisician…of the affected areas of skin...that could safe us a trip the dermatologist with the inmate." (TASCAM 61:67) "And perhaps some additional equipment as well. Like special ca…
Nursing staff feels supported in their decision making by VC	"It is defintely a relief for us. We are free of the responsibility. Not necessarily from our tasks, but we are relieved in terms of the responsibility. The physician have their tasks and we have our nursing tasks." (TASCAM 75:33)	Training should to be provided by specialists of the VC company	"I think it is better, when you get first-hand training. And you should have enough time for it. Perhaps one could take people out of their regular shifts and train with them for half a day or at least one to two hours.. Not just a short time slot during regular working hours." (TASCAM 74:77) "One should choose an appropriate time perhaps also with all colleagues together. Because we taught each …	Communication with patients and nursing staff is the most important tool during VC, since telemedicine physicians are not able to physically examine the patients	"I have not had a problem up until now. Also not with people who inject drugs into their lower abdomen. We always tried to not make them feel uncomfortable in front of the camera when they had to show the injection site. So I don't tell them to undress completely, but to first show the left side and then the right side." (TASCAM 89 physician:65)	Organize VC in collaboration with other federal states, e.g. using a shared database of telemedicine physicians (if the pilot project is implemented in other federal states)	"I think, and I'm sure this will come, we could have a pool of phyisicians for the states of Baden-Wurttemberg and Bavaria, Hesse and so on. And that we would all work together. So they could settle the costst more easily and time-wise…when I have two consultation it pays off less. If I had several consultations, because I can take care of several prisons during the night and I had four or five c…
		When equipment was missing it was quickly provided by the VC provider	"She is a very nice and approachable phyisician and also the people from the service hotline…if there was an issue, I called them right away and they provided me with a computer mouse right away. For me it was an issue to work with the laptop, since I'm only used to working with a computer mouse and it was hard to scroll down. I received it within two days. I feel like the service hotline works w…	In addition to their regular tasks, nursing staff take over physicians tasks during VC (auscultation, palpation, …)	"In general, I am the link [between physician and patient]. The physician is far away and only sees the patient on the monitor and the patient only sees the physician on the monitor. When it comes to things like measuring blood pressure, general vital signs ....then I have to do it. Therefore, I'm the link, the executive power." (TASCAM 74:45)	Improve image and sound quality	"Of course it's a disruption. On the one hand, the patient feels more insecure. We also have middle-aged and older patients, who also can't hear that well. We can adjust the volume and it would be fine, but because of the unclear and blurry sound, we always have to ask again. Or us nurses have to translate everything again. Kind of translate it into German or repeat it." (TASCAM 75:23)
		In the case of technical problems, they were quickly solved by the VC provider	"It works without any problems. When we encounter some issues, we can call them [the telemedicine provider] or they call us back right away. Either via telephone or e-mail. The communication works really well." (TASCAM 62:28) "When we had questions, we could always contact the colleagues from the telemdical provider. They always listened to our problems and were able to help us." (TASCAM 79:47)	Nursing staff act as intermediaries, mediators and facilitators between telemedicine physicians and patients during VC	"I did that without him [the patient]. But mainly due to security reasons. Because it was at night and were are not allowed to open the prison cells except for emergency situations In this case it wasn't an emergency. the information the patient gave me were sufficient...and I passed them on to the telemedicine physician. I was Und das war in diesem Fall noch nicht akut – das hat gereicht…die Ang…	Digital, electronic stethoscope and otoscope	"As I said, it would be good if the technical equipment would arrive promptly. Stethoscope, orthoscope. So that he [the phyisican] can hear everything himself and doesn't have to rely on us. Me for example, I have hearing aids…I probably hear the heart beat differently then him. When I use a stethoscope, I probably hear everything a bit later, unfortunately." (TASCAM 62:69)
		The quality of the internet connection had an impact on the quality of VC	"Disruptions … there were some, especially when we spoke to one certain physician. It was most likely due to her internet connection. But it could also be our bad internet connection. There is one spot with good internet connection in front of the window. Apart from that there is no connection and we have to use wifi. We don't have a fast telephone connection and we use the 'Fritz-box' [router] -…	Nursing staff pass on information to telemedicine physicians during VC: medical history of the patients, specific information about the CF (available medication, possible medical procedures)	"The video consultation...I think my part was kind of difficult, since I had to provide the physician with information about the patient already in advance. 'Why does the patient need a consultation?' Sometimes I didn't know that because the patient only told us that he or she needs a consultations. That was the case for example when the patient went to the cardiologist and came back with a hyper…	High-resolution camera, dermatoscope	"High-resolution camera for the dermatologist" (Questionnaire P13)
				Organizing, preparing and following-up VC	"They [the patients] gave it to me in written form: 'I don't want to go to the telemedicine physician.' Then I type that into the software. Before that I have to open the electronic medical records of the patients on the computer. And in addition we also printed out an emergency form. But that form usually misses the correct reference number. I only realized that later, which was annoying. So I a…	Offer the possibility to upload documents into the software, in order for telemedicine physicians to access them directly (physician’s letter, diagnostic findings, medical imaging)	"Yes, it was a very big problem with the test results, those test results from specialists. So we aren't allowed to fax it, because that would be a 'media break'. And it's extremely time-consuming to scan everything in. How the improvement actually has to look like...but it would be nice, if we had somehing like it....so that they [the physicians] would get the latest test results and letters fro…
						Interpreter (already part of the pilot project)	"From time to time we use another inmate as an interpreter, but only if the patient who sits in front of us is fine with it. If we don't have the possibility to communicate with him or he also doesn't want another inmate to do it, then we write 'admission examination not possible due to language barrier' in the admission report." (TASCAM 61:57)
						Camera for specially secured detention areas in CF, body camera for nursing staff	"There is also another possibility: in the USA, for example, nurses carry body cameras like the police and they [the physicians] are able to see the patients right away and they are able to do a consultation in a especially secured prison cell. Like the police, they have body cameras. It works the same way. Perhaps it's not perfect, but it's also not about seeing a pimple but about the conversati…
						Provide telemedicine physicians with access to electronic files of the CF (interface)	"To create an interface…so that the telemedicine physician have access to the electronic medical records. That would be a relief. Up until now I'm documenting everything two- or threefold. If the physicians had access to the electronic medical records, they could look at it on their own. Then we wouldn't have to type it in. Then they could look at the medical history and everything that had happe…
						Offer training with new equipment	"A training course…especially for the equipement, an orthoscope or stethoscope. Or we could have electronic versions. That would be better anyways. It could possibly prevent wrong diagnoses or interpretations." (TASCAM 75:31) "An introduction by an expert. I would wish for something like that. Someone who provides us with practical advice ...yes, that would be my wish." (TASCAM 72::44)
